# Supplementary material for: Systematic Review and Meta-Analysis of the Application of T-PEP in the Therapeutic Management of COPD Patients
Source: J Clin Med. 2025 Jan 7;14(2):320. doi: 10.3390/jcm14020320 (PMC11765788; doi:10.3390/jcm14020320)
Supplement: Supplementary file 1 [file jcm-14-00320-s001.zip]

Archive with 1 entries (1 files):
- jcm-3369826-supplementary.pdf
